# Supplementary material for: Synthesis and Properties of α-Mangostin and Vadimezan Conjugates with Glucoheptoamidated and Biotinylated 3rd Generation Poly(amidoamine) Dendrimer, and Conjugation Effect on Their Anticancer and Anti-Nematode Activities
Source: Pharmaceutics. 2022 Mar 10;14(3):606. doi: 10.3390/pharmaceutics14030606 (PMC8951109; doi:10.3390/pharmaceutics14030606)
Supplement: Supplementary file 1 [file pharmaceutics-14-00606-s001.zip]

Archive with 1 entries (1 files):
- pharmaceutics-1609770-supplementary.pdf
